# Supplementary material for: Grab what you can—an evaluation of spatial replication to decrease heterogeneity in sediment eDNA metabarcoding
Source: PeerJ. 2021 Jun 21;9:e11619. doi: 10.7717/peerj.11619 (PMC8223902; doi:10.7717/peerj.11619)
Supplement: Supplemental Information 1 [file peerj-09-11619-s001.xlsx]

## Sheet: 18S
Supplemental table S1. Detailed statistics for all 18S samples.
Sample	Raw read pairs	Low qual. Share*	Reads in OTUs	Unfiltered richness	Final reads**	%Final reads	Final richness	%Final richness	Metazoan reads	%Met. Reads	Met. OTUs	%Met. OTUs	Ab. filtered OTUs	%Ab. Filtered OTUs	Ab. filtered reads	%Ab. Filtered reads	log2 Shannon diversity (H’)	Pielou evenness	Chao1	Ab. filtered Met OTUs	%Ab. filtered Met OTUs	Metazoan reads	%Met. Reads
G1-I-A	133036	0.140691	114319	1295	114296	0.999799	1285	0.992278	58696	0.513544	135	0.105058	646	0.502724	112314	0.982659	5.12225	0.548691	663.679	83	0.128483	58252	0.518653
G1-I-B	136488	0.148431	116229	1283	116189	0.999656	1267	0.987529	55542	0.478031	141	0.111287	660	0.520916	114416	0.98474	5.06679	0.540959	675.183	87	0.131818	55305	0.483368
G1-I-C	124141	0.138488	106949	1237	106927	0.999794	1223	0.988682	58863	0.550497	124	0.10139	641	0.524121	105332	0.985083	4.8582	0.521032	664.3	81	0.126365	58543	0.555795
G1-I-D	119159	0.125857	104162	1301	104135	0.999741	1288	0.990008	51677	0.49625	133	0.103261	659	0.511646	102501	0.984309	5.17199	0.552319	676.302	83	0.125948	51321	0.500688
G1-I-E	120212	0.140211	103357	1287	103321	0.999652	1271	0.987568	55312	0.535341	152	0.119591	666	0.523997	101723	0.984534	5.25037	0.559778	690.149	100	0.15015	54942	0.540114
G1-I	121545	0.140713	104442	1743	104423	0.999818	1733	0.994263	54313	0.520125	283	0.163301	812	0.468552	102767	0.984141	5.35414	0.553952	833.31	170	0.20936	53985	0.525315
G1-II	121668	0.132599	105535	1718	105503	0.999697	1704	0.991851	52501	0.497626	287	0.168427	773	0.453638	103292	0.979043	6.04797	0.63037	792.52	158	0.204398	51828	0.501762
G1-III	124725	0.122918	109394	1537	109367	0.999753	1523	0.990891	51384	0.469831	216	0.141825	745	0.489166	107421	0.982207	5.75652	0.60334	767.209	130	0.174497	50756	0.472496
G1-IV	190698	0.254942	142081	1044	142012	0.999514	1030	0.98659	8181	0.0576078	94	0.0912621	622	0.603883	139627	0.983206	6.14625	0.662256	627.249	70	0.11254	7924	0.0567512
G1-V	154750	0.158481	130225	1676	130163	0.999524	1651	0.985084	48480	0.372456	224	0.135675	752	0.455482	127021	0.975861	5.62106	0.58831	765.846	125	0.166223	47607	0.374796
G2-I-A	154782	0.145999	132184	1520	131029	0.991262	1503	0.988816	25242	0.192644	102	0.0678643	656	0.43646	128149	0.97802	6.48991	0.693548	662.728	69	0.105183	25094	0.195819
G2-I-B	171367	0.168323	142522	1435	142468	0.999621	1421	0.990244	64912	0.455625	134	0.0942998	646	0.454609	140242	0.984375	5.19854	0.556864	658.01	80	0.123839	64575	0.460454
G2-I-C	157584	0.154032	133311	1440	133234	0.999422	1416	0.983333	46686	0.350406	117	0.0826271	651	0.459746	131001	0.98324	6.00952	0.642969	670.605	79	0.121352	46445	0.354539
G2-I-D	148280	0.13225	128670	1367	128621	0.999619	1355	0.991222	49803	0.387207	112	0.0826568	642	0.473801	126417	0.982864	5.25133	0.563059	656.716	70	0.109034	49380	0.390612
G2-I-E	160891	0.143793	137756	1417	137694	0.99955	1400	0.988003	28182	0.204671	104	0.0742857	642	0.458571	134768	0.97875	6.32025	0.677671	651.078	67	0.104361	27815	0.206392
G2-I	120820	0.12493	105726	1701	105480	0.997673	1687	0.99177	33852	0.320933	214	0.126852	782	0.463545	103615	0.982319	6.2968	0.655164	800.323	139	0.177749	33603	0.324306
G2-II	121340	0.124823	106194	1787	106051	0.998653	1770	0.990487	35224	0.332142	256	0.144633	775	0.437853	103108	0.972249	6.86001	0.71473	786.073	148	0.190968	34228	0.331963
G2-III	149643	0.129702	130234	1943	130063	0.998687	1927	0.991765	48274	0.371159	257	0.133368	777	0.403217	126271	0.970845	6.73593	0.70153	788.733	136	0.175032	46957	0.371875
G2-IV	194043	0.242024	147080	1442	147030	0.99966	1429	0.990985	15609	0.106162	167	0.116865	711	0.497551	143182	0.973828	6.4008	0.675638	719.509	107	0.150492	15021	0.104908
G2-V	147833	0.164097	123574	1684	123515	0.999523	1663	0.98753	12359	0.100061	159	0.0956103	726	0.43656	120695	0.977169	6.4003	0.673445	738.273	98	0.134986	11827	0.0979908
G3-I-A	178995	0.155083	151236	1766	151165	0.999531	1747	0.989241	14656	0.0969537	155	0.0887235	706	0.404121	147501	0.975762	6.16373	0.651315	716.321	101	0.143059	14317	0.0970637
G3-I-B	165724	0.159693	139259	1649	138879	0.997271	1632	0.989691	16547	0.119147	157	0.096201	685	0.41973	135674	0.976922	6.17107	0.655106	693.609	88	0.128467	15982	0.117797
G3-I-C	143616	0.166534	119699	1511	119272	0.996433	1497	0.990735	20120	0.16869	125	0.0835003	666	0.44489	116520	0.976927	6.0952	0.649851	672.672	77	0.115616	19793	0.169868
G3-I-D	147660	0.175654	121723	1495	121660	0.999482	1479	0.989298	26132	0.214795	147	0.0993915	679	0.459094	119395	0.981383	6.06159	0.644352	691.913	94	0.138439	25922	0.217111
G3-I-E	155512	0.150792	132062	1534	132006	0.999576	1515	0.987614	23684	0.179416	148	0.0976898	678	0.447525	129247	0.979099	6.30244	0.670105	683.372	90	0.132743	23355	0.180701
G3-I	186318	0.244072	140843	1641	140685	0.998878	1627	0.991469	21869	0.155447	241	0.148125	779	0.478795	137520	0.977503	6.24943	0.650611	788.416	155	0.198973	21470	0.156123
G3-II	142874	0.117663	126063	1405	125888	0.998612	1384	0.985053	12711	0.100971	191	0.138006	713	0.515173	122509	0.973159	6.24811	0.65924	723.313	126	0.176718	12096	0.0987356
G3-III	169085	0.227613	130599	1389	130244	0.997282	1370	0.986321	29145	0.223772	198	0.144526	703	0.513139	127328	0.977611	6.13809	0.649026	714.894	118	0.167852	28524	0.22402
G3-IV	187235	0.227805	144582	1388	144502	0.999447	1371	0.987752	21508	0.148842	207	0.150985	695	0.506929	139709	0.966831	6.31484	0.668883	698.992	120	0.172662	20409	0.146082
G3-V	176403	0.130185	153438	1572	153079	0.99766	1556	0.989822	25887	0.169109	180	0.115681	711	0.456941	148259	0.968513	6.46076	0.681968	717.206	101	0.142053	24620	0.166061
Total	4526427	0.164142	3783448	6371	3778901	0.998798	6358	0.99796	1067351	0.28245	1008	0.15854	1030	0.162001	3697524	0.978465				330	0.320388	1051896	0.284487
*Including chimeras
**After taxonomic filtering
