# Supplementary material for: Grab what you can—an evaluation of spatial replication to decrease heterogeneity in sediment eDNA metabarcoding
Source: PeerJ. 2021 Jun 21;9:e11619. doi: 10.7717/peerj.11619 (PMC8223902; doi:10.7717/peerj.11619)
Supplement: Supplemental Information 2 [file peerj-09-11619-s002.xlsx]

## Sheet: COI
Supplemental table S2. Detailed statistics for all COI samples.
Sample	Raw read pairs	Low qual. Share*	Reads in OTUs	Unfiltered richness	Final reads**	%Final reads	Final richness	%Final richness	Ab. filtered OTUs	%Ab. Filtered OTUs	Ab. filtered reads	%Ab. Filtered reads	log2 Shannon diversity (H’)	Pielou evenness	Chao1	gAMBI	(pa)gAMBI	ISI	NSI	NQI1
G1-I-A	245579	0.177996	201867	2294	111487	0.552279	190	0.0828248	35	0.184211	109462	0.981836	0.303972	0.059262	35.1699	2.23758	0.807692	9.3275	22.2422	0.580458
G1-I-B	136345	0.186666	110894	2197	74175	0.668882	205	0.0933091	48	0.234146	72998	0.984132	0.335053	0.059992	49.7863	2.27624	0.794118	9.47667	22.2179	0.605531
G1-I-C	144516	0.174797	119255	2046	72553	0.608385	182	0.0889541	39	0.214286	71468	0.985045	0.662613	0.125367	39.3396	2.95324	1.15385	9.42333	20.8959	0.541908
G1-I-D	137201	0.131982	119093	1818	51803	0.434979	168	0.0924092	38	0.22619	50223	0.9695	0.146743	0.027962	38.7904	1.81903	0.964286	9.3275	22.9853	0.631887
G1-I-E	145209	0.137202	125286	1698	72786	0.580959	149	0.0877503	44	0.295302	71016	0.975682	1.30726	0.23945	45.9681	2.98521	1.05882	9.13909	20.8638	0.54777
G1-I	154915	0.168396	128828	3660	73820	0.573012	331	0.0904372	60	0.181269	72376	0.980439	0.675796	0.114408	63.1033	2.932	0.75	9.302	20.9416	0.577274
G1-II	141693	0.248304	106510	4061	40419	0.379485	383	0.0943117	63	0.164491	38311	0.947846	1.7576	0.294047	64.7277	2.98299	0.875	9.15941	20.8666	0.579794
G1-III	137842	0.349342	89688	3062	49604	0.553073	268	0.0875245	60	0.223881	48362	0.974962	1.68727	0.285644	64.0453	2.97624	0.681818	9.1725	20.8477	0.575471
G1-IV	156796	0.459795	84702	1831	6131	0.0723832	143	0.0780994	37	0.258741	4826	0.787147	3.46814	0.665739	37.2414	2.6142	1.5	9.13444	22.0536	0.599882
G1-V	175436	0.278979	126493	3336	45293	0.358067	316	0.0947242	53	0.167722	42989	0.949131	0.842748	0.14713	53.9722	1.47264	0.6	9.85923	26.1554	0.66882
G2-I-A	180452	0.338566	119357	3533	5673	0.0475297	341	0.0965185	55	0.16129	3809	0.671426	3.92311	0.678579	56.0221	1.38324	0.525	10.3553	24.4765	0.727616
G2-I-B	185097	0.328768	124243	3390	6344	0.0510612	282	0.0831858	51	0.180851	4657	0.734079	4.05021	0.714018	51.2837	0.992698	0.5	10.3553	24.7634	0.74917
G2-I-C	172231	0.335828	114391	3090	3380	0.0295478	299	0.0967638	49	0.16388	2213	0.654734	3.96701	0.706538	50.6535	1.47188	0.675	10.142	24.2333	0.724091
G2-I-D	159371	0.393265	96696	3160	3989	0.041253	257	0.0813291	45	0.175097	2466	0.6182	4.30069	0.783103	45.3579	1.53744	0.583333	10.3962	23.9674	0.698832
G2-I-E	159671	0.400624	95703	2802	8963	0.0936543	263	0.0938615	47	0.178707	7085	0.790472	2.88598	0.519567	47.2127	1.3931	0.552632	10.3553	24.7228	0.707575
G2-I	144032	0.311597	99152	4391	5004	0.050468	431	0.0981553	67	0.155452	3889	0.777178	4.488	0.739851	67.5269	1.30505	0.5625	10.0633	24.6262	0.748205
G2-II	146824	0.260966	108508	4130	12639	0.11648	410	0.0992736	55	0.134146	10490	0.829971	3.41894	0.591372	55.5307	1.23718	0.75	9.2875	23.5327	0.713205
G2-III	145181	0.0981809	130927	2220	7637	0.0583302	213	0.0959459	48	0.225352	7089	0.928244	0.876592	0.156956	53.5332	2.98208	1.05882	9.07	20.8584	0.586672
G2-IV	157717	0.387371	96622	2717	4947	0.0511995	278	0.102319	47	0.169065	2900	0.586214	3.97905	0.716354	47.1439	0.187006	0.552632	9.56429	26.0598	0.802093
G2-V	183190	0.35056	118971	3300	6190	0.0520295	298	0.090303	47	0.157718	3681	0.594669	4.004	0.720846	47.5044	0.23166	0.46875	9.90818	26.0113	0.793184
G3-I-A	183787	0.412107	108047	3888	7078	0.0655085	363	0.0933642	59	0.162534	4749	0.670952	4.23881	0.720562	61.5448	1.37468	0.785714	9.24786	27.3162	0.725203
G3-I-B	156006	0.395966	94233	3749	7017	0.0744644	352	0.0938917	56	0.159091	4897	0.697877	4.05605	0.698433	56.4681	1.25923	0.714286	9.24071	27.2843	0.727104
G3-I-C	144768	0.43225	82192	3242	10425	0.126837	268	0.082665	52	0.19403	8625	0.827338	3.18708	0.559094	52	1.23421	0.785714	9.24786	27.8541	0.718967
G3-I-D	178045	0.391693	108306	3318	12421	0.114684	294	0.0886076	52	0.176871	10294	0.828758	3.16722	0.55561	53.0452	1.95895	0.882353	9.42545	28.1918	0.653788
G3-I-E	189738	0.397243	114366	3417	20102	0.175769	311	0.0910155	56	0.180064	17685	0.879763	2.85694	0.491952	58.1104	2.33309	0.6875	9.13722	23.2448	0.627224
G3-I	155684	0.409059	92000	3469	10831	0.117728	342	0.0985875	59	0.172515	8677	0.801126	3.94826	0.671172	60.6834	1.86383	0.782609	9.09062	25.4533	0.67654
G3-II	143831	0.351148	93325	2654	10352	0.110924	242	0.0911831	51	0.210744	8389	0.810375	3.84825	0.678414	54.8597	1.95843	0.833333	9.12818	24.0426	0.655155
G3-III	151507	0.380372	93878	3083	10711	0.114095	280	0.0908206	50	0.178571	8420	0.786108	2.59051	0.458997	50.7168	1.9631	0.692308	9.695	26.4427	0.644472
G3-IV	159521	0.375342	99646	3331	6408	0.0643076	310	0.0930651	60	0.193548	4351	0.678995	4.66417	0.789615	60	0.465404	0.714286	9.69	25.6719	0.786629
G3-V	161351	0.313534	110762	2359	30317	0.273713	197	0.08351	38	0.192893	26968	0.889534	1.69896	0.323738	39.3419	0.188273	0.970588	10.018	27.405	0.752406
Total	4833536	0.314386	3313941	19870	788499	0.237934	1759	0.0885254	108	0.0613985	733365	0.930077
*Including chimeras
**After taxonomic filtering
